# Supplementary material for: Environmental Behavior of 2,4,6-Trichlorophenol in the Sediment-Overlying Water System with the Presence of Tubificid Worms
Source: Toxics. 2026 Apr 7;14(4):314. doi: 10.3390/toxics14040314 (PMC13120665; doi:10.3390/toxics14040314)
Supplement: Supplementary file 1 [file toxics-14-00314-s001.zip]

Archive with 1 entries (1 files):
- toxics-4196521-supplementary.pdf
